# Supplementary material for: Prevalence and Associated Factors of Borrelia burgdorferi Sensu Lato Exposure in Humans and Infection in Questing Ixodes Ticks in China: A Systematic Review and Meta-Analysis
Source: Microorganisms. 2026 Jul 17;14(7):1563. doi: 10.3390/microorganisms14071563 (PMC13413532; doi:10.3390/microorganisms14071563)
Supplement: Supplementary file 1 [file microorganisms-14-01563-s001.zip]

Archive with 2 entries (2 files):
- Supplementary File S10.xlsx
- Supplementary Materials.pdf
