# Supplementary material for: Prevalence and Associated Factors of Borrelia burgdorferi Sensu Lato Exposure in Humans and Infection in Questing Ixodes Ticks in China: A Systematic Review and Meta-Analysis
Source: Microorganisms. 2026 Jul 17;14(7):1563. doi: 10.3390/microorganisms14071563 (PMC13413532; doi:10.3390/microorganisms14071563)
Supplement: Supplementary file 1 [file microorganisms-14-01563-s001.zip › Supplementary File S10.xlsx]

## Sheet: Human_Summary
Study	No. examined	No. positive	Observed prevalence
Wang et al (2004)	30	5	0.166667
Du et al (2005a)	30	4	0.133333
Fan et al (2024)	32	5	0.15625
Gong et al (1997)	40	2	0.05
Wang and Sun (1990)	50	21	0.42
Ren et al (1992)	63	13	0.206349
Zhang et al (2011)	68	4	0.0588235
Li et al (1995)	70	2	0.0285714
Guan et al (1994)	83	8	0.0963855
Zhang et al (1992)	92	31	0.336957
Zhang et al (2015)	94	12	0.12766
Dong et al (2007)	96	70	0.729167
Zhang et al (2013)	102	39	0.382353
Tian et al (1999a)	102	11	0.107843
Du et al (2012)	126	13	0.103175
Li et al (1998)	134	52	0.38806
Hua et al (1998)	134	18	0.134328
Zhao et al (2014)	135	7	0.0518519
Zhang et al (1997a)	136	2	0.0147059
Li et al (1999)	138	55	0.398551
Yang et al (2017)	140	7	0.05
Liu et al (2004)	141	11	0.0780142
Bai (1997)	150	23	0.153333
Shen et al (1994)	153	4	0.0261438
Long et al (1999)	155	10	0.0645161
Lin et al (2023)	184	12	0.0652174
Hua et al (2002)	190	16	0.0842105
Li et al (2010)	194	13	0.0670103
Liu et al (2006)	196	7	0.0357143
Hua et al (1999)	199	18	0.0904523
Cai et al (1994)	200	15	0.075
Ma et al (1994)	202	24	0.118812
Gao et al (2001)	205	48	0.234146
Sun et al (2016)	215	23	0.106977
Lin (2008)	218	18	0.0825688
Wu et al (1997)	221	13	0.0588235
Tan et al (2011)	223	27	0.121076
Lu et al (1996)	226	16	0.0707965
Zhang et al (2006)	227	14	0.061674
Liu et al (2002)	230	37	0.16087
Tian et al (1997)	232	46	0.198276
Li et al (2000)	233	8	0.0343348
Mi et al (2002)	234	5	0.0213675
Ye et al (2007)	239	5	0.0209205
Wang et al (2013)	240	16	0.0666667
Gu et al (2003)	249	110	0.441767
Fan et al (2002)	249	110	0.441767
Li et al (2018)	251	42	0.167331
Wen et al (2021)	252	39	0.154762
Liu et al (1997b)	257	16	0.0622568
Liu et al (1997a)	257	16	0.0622568
Lai et al (1995)	259	5	0.019305
Ni et al (2014)	265	15	0.0566038
Guo et al (1994)	266	36	0.135338
Yin et al (2008)	268	81	0.302239
Wang et al (1994)	272	24	0.0882353
Mo et al (1994)	272	24	0.0882353
Yang (2001)	280	3	0.0107143
Xia et al (2007)	281	19	0.0676157
Zhang et al (1994)	283	20	0.0706714
Song et al (2003)	284	15	0.0528169
Li et al (2003a)	297	22	0.0740741
Wang et al (2005)	298	15	0.0503356
Li et al (1991)	300	54	0.18
Yan et al (1991)	308	41	0.133117
Zhang and Liang (1989)	310	40	0.129032
Tian et al (2014)	310	24	0.0774194
Xiao et al (1992)	316	13	0.0411392
He and Tian (1995)	324	9	0.0277778
Cai et al (2003)	338	12	0.035503
Ai et al (1994)	381	101	0.265092
Huang et al (2000)	395	25	0.0632911
Liu et al (2011)	398	82	0.20603
Wang et al (2020)	426	33	0.0774648
Huang et al (2006)	427	137	0.320843
Ye et al (1994)	431	15	0.0348028
Huang et al (1993)	438	15	0.0342466
Liu et al (1994)	446	33	0.073991
Liu et al (2013)	451	159	0.35255
Lai et al (1991)	457	6	0.0131291
Zhang et al (1998)	459	12	0.0261438
Yan et al (1995)	471	28	0.059448
Xing et al (2002)	477	13	0.0272537
Wu et al (1991)	480	4	0.00833333
Hu et al (1999)	484	11	0.0227273
Du (1991)	491	54	0.10998
Yang et al (1992)	496	38	0.0766129
Gu et al (2014)	498	169	0.339357
Huang et al (2001)	500	32	0.064
Zhang et al (2001)	516	46	0.0891473
Yu et al (2009)	522	57	0.109195
Lv et al (1997)	530	38	0.0716981
Zhu et al (2020)	542	54	0.099631
Geng et al (2010a)	545	59	0.108257
Li et al (2017)	546	97	0.177656
Chen et al (2016)	549	25	0.0455373
Wang et al (2018)	588	21	0.0357143
Tian et al (1999b)	595	61	0.102521
Song et al (1994)	610	12	0.0196721
Wang et al (2008)	617	41	0.0664506
Wang et al (1991)	620	20	0.0322581
Xu (2000)	631	56	0.088748
Jia et al (2002)	657	36	0.0547945
Guan et al (2025)	670	14	0.0208955
Yang et al (1996)	702	27	0.0384615
Liu et al (2005)	703	41	0.0583215
Yang et al (2024)	795	110	0.138365
Liu et al (2000a)	795	50	0.0628931
Dou et al (2015)	801	41	0.051186
Yang et al (2001b)	826	49	0.059322
Jia et al (1998)	827	97	0.117291
Zhu et al (2015)	900	50	0.0555556
Song et al (2012)	905	54	0.0596685
Liu et al (2008)	905	54	0.0596685
Wang et al (2009a)	909	45	0.049505
Liu et al (2008)	914	93	0.101751
Cui et al (2007)	932	111	0.119099
Wang et al (2009b)	1002	70	0.0698603
Cao et al (1997)	1049	54	0.0514776
Xie et al (1996)	1055	105	0.0995261
Zhang et al (1996)	1078	36	0.0333952
Li et al (2003b)	1078	120	0.111317
Yue and Shi (2009)	1108	167	0.150722
Ge et al (2008)	1108	167	0.150722
Wang et al (2010)	1120	72	0.0642857
Fang et al (2010)	1120	72	0.0642857
Zhang et al (1999)	1192	122	0.102349
Yang et al (1999)	1211	76	0.0627581
Pan et al (1990)	1227	30	0.0244499
Zhuang et al (2009)	1233	14	0.0113544
Feng et al (1994)	1314	156	0.118721
Zhou et al (1991)	1319	92	0.0697498
Zhou et al (1990)	1319	92	0.0697498
Chen et al (1999)	1319	37	0.0280516
Li et al (2020)	1334	60	0.0449775
Tan et al (2013)	1406	16	0.0113798
Feng et al (1993)	1441	67	0.0464955
Wu et al (2017)	1500	62	0.0413333
Ai et al (1988)	1572	302	0.192112
Ai et al (1987)	1572	73	0.0464377
Zhang et al (2021)	1583	94	0.0593809
Gong et al (2005)	1636	47	0.0287286
Wang et al (2003)	1799	232	0.128961
Li et al (2003c)	1860	425	0.228495
Yang et al (2001a)	1862	49	0.0263158
Wang et al (2000)	1919	120	0.0625326
Wang et al (1992)	1919	120	0.0625326
Wang et al (2007)	1934	121	0.0625646
Li et al (1994)	1963	124	0.0631686
Zhang et al (1997b)	1998	161	0.0805806
Zhang et al (1996)	2020	75	0.0371287
Li et al (1996)	2104	35	0.016635
Guo et al (2000)	2184	225	0.103022
Yan (2003)	2270	110	0.0484581
He et al (2021)	2311	62	0.0268282
Zhang et al (1993)	2414	21	0.00869925
Zhang et al (1993)	2460	21	0.00853659
Pan et al (1991)	2579	47	0.0182241
Yan (2000)	2614	192	0.0734507
Yang et al (2009)	2719	163	0.0599485
Liu et al (2000b)	2869	241	0.0840014
Tan et al (2007)	3610	825	0.228532
Hao et al (2015)	3669	379	0.103298
Wu et al (1994)	4114	87	0.0211473
Ji et al (2024)	4269	1	0.000234247
Tian et al (2003)	5577	750	0.134481
Sun et al (2005)	7956	1037	0.130342

## Sheet: Human_Table_S2_Summary
Factor	Category	No. studies / estimates	No. examined	No. positive	Pooled estimate	95% CI
Geographical region	Central China	19	18366	1921	0.0925	0.0773–0.1088
Geographical region	Eastern China	29	29851	1452	0.0510	0.0355–0.0691
Geographical region	Northeastern China	35	27548	2230	0.1310	0.0838–0.1870
Geographical region	Northern China	27	19392	1422	0.0798	0.0554–0.1082
Geographical region	Northwestern China	31	26959	3115	0.0900	0.0725–0.1092
Geographical region	Southwestern China	15	11395	788	0.0540	0.0318–0.0815
Geographical region	Western China	7	7173	401	0.0784	0.0445–0.1208
Sampling period	1986–1995	49	46246	2696	0.0637	0.0494–0.0797
Sampling period	1996–2005	37	23327	2669	0.0983	0.0724–0.1277
Sampling period	2006–2015	23	14273	866	0.0863	0.0547–0.1241
Sampling period	2016–2025	8	8236	278	0.0556	0.0222–0.1030
Age	<20 years	27	6338	435	0.0673	0.0506–0.0862
Age	>50 years	34	6878	666	0.0892	0.0686–0.1122
Age	20–30 years	31	8984	799	0.0826	0.0639–0.1034
Age	30–40 years	32	13033	1564	0.1019	0.0772–0.1296
Age	40–50 years	34	10317	1074	0.0936	0.0706–0.1195
Sex	Men	63	27353	2137	0.0858	0.0697–0.1033
Sex	Women	60	21598	1618	0.0797	0.0632–0.0979
Season	Spring	9	4019	234	0.0551	0.0407–0.0714
Season	Winter	2	1550	83	0.1892	0.0000–0.6524
Season	Autumn	7	5300	371	0.0633	0.0184–0.1325
Season	Summer	18	11869	737	0.0714	0.0450–0.1034
Tick-bite history	Not suffering	12	10159	406	0.0506	0.0229–0.0885
Tick-bite history	Suffering	99	94255	8564	0.1025	0.0837–0.1230
Exposure risk	Low	19	9857	1058	0.0883	0.0498–0.1365
Exposure risk	High	87	84790	7406	0.0984	0.0808–0.1177
Exposure risk	Moderate	13	9384	266	0.0489	0.0299–0.0724
Residence	Urban	16	8129	860	0.0706	0.0404–0.1085
Residence	Rural	103	92714	7485	0.0908	0.0739–0.1093
Antibody type	IgG	100	69926	5610	0.0883	0.0724–0.1056
Antibody type	IgG + IgM	18	24604	2575	0.0860	0.0570–0.1203
Antibody type	IgM	5	7471	708	0.0661	0.0219–0.1320
Reported genospecies	B. afzelii	3	1215	86	0.0754	0.0512–0.1039
Reported genospecies	B. garinii	2	1087	113	0.1039	0.0865–0.1227
Reported genospecies	B. garinii + B. afzelii	3	2835	223	0.1019	0.0016–0.3286
Detection method	ELISA	22	11705	1049	0.0828	0.0569–0.1189
Detection method	ELISA + WB	1	310	24	0.0774	0.0524–0.1129
Detection method	IFA	121	103621	8314	0.0750	0.0632–0.0889
Detection method	IFA + ELISA	2	8111	1047	0.1291	0.1220–0.1366
Detection method	IFA + WB	2	765	81	0.1059	0.0860–0.1297
Detection method	WB	6	3996	255	0.0614	0.0253–0.1414

## Sheet: Human_Geographical_Region
Study	Geographical region	No. examined	No. positive
Xu (2000)	Central China	631	56
Sun et al (2005)	Central China	7956	1037
Li et al (1994)	Central China	1963	124
Guo et al (1994)	Central China	266	36
Du et al (2012)	Central China	126	13
Liu et al (2011)	Central China	398	82
Zhang et al (1999)	Central China	1192	122
Mo et al (1994)	Central China	272	24
Wang et al (1994)	Central China	272	24
Wang et al (2004)	Central China	30	5
Wang et al (2010)	Central China	1120	72
Tian et al (1999b)	Central China	595	61
Zhang et al (2013)	Central China	102	11
Liu et al (1997b)	Central China	257	16
Liu et al (2008)	Central China	914	93
Huang et al (2001)	Central China	500	32
Huang et al (2000)	Central China	395	25
Fang et al (2010)	Central China	1120	72
Liu et al (1997a)	Central China	257	16
Zhang and Liang (1989)	Eastern China	310	40
Zhang et al (1998)	Eastern China	459	12
Wang and Sun (1990)	Eastern China	50	21
Li et al (1995)	Eastern China	70	2
Hu et al (1999)	Eastern China	484	11
Zhang et al (1996)	Eastern China	1078	36
Wu et al (1991)	Eastern China	480	4
Wu et al (1994)	Eastern China	4114	87
Wang et al (1991)	Eastern China	620	20
Shen et al (1994)	Eastern China	153	4
Huang et al (1993)	Eastern China	438	15
Pan et al (1990)	Eastern China	1227	30
Yang (2001)	Eastern China	280	3
Yan (2003)	Eastern China	2270	110
Yan (2000)	Eastern China	2614	192
Xiao et al (1992)	Eastern China	316	13
Long et al (1999)	Eastern China	155	10
Tian et al (1997)	Eastern China	232	46
Ye et al (2007)	Eastern China	239	5
Wang et al (2000)	Eastern China	1919	120
Wang et al (2007)	Eastern China	1934	121
Liu et al (2000a)	Eastern China	795	50
Wang et al (1992)	Eastern China	1919	120
Wang et al (2000)	Eastern China	1919	120
Li et al (1996)	Eastern China	2104	35
Wang et al (2018)	Eastern China	588	21
Gong et al (2005)	Eastern China	1636	47
Cui et al (2007)	Eastern China	932	111
Zhang et al (2001)	Eastern China	516	46
Wu et al (1997)	Northeastern China	221	13
Jia et al (1998)	Northeastern China	827	97
Gu et al (2003)	Northeastern China	249	110
Gu et al (2014)	Northeastern China	498	169
Gao et al (2001)	Northeastern China	205	48
Fan et al (2002)	Northeastern China	249	110
Du (1991)	Northeastern China	491	54
Dong et al (2007)	Northeastern China	96	70
Ai et al (1987)	Northeastern China	1572	73
Tian et al (1999a)	Northeastern China	102	39
Ni et al (2014)	Northeastern China	265	15
Ji et al (2024)	Northeastern China	4269	1
Ai et al (1994)	Northeastern China	381	101
Ai et al (1988)	Northeastern China	1572	302
Zhang et al (1996)	Northeastern China	2020	75
Yang et al (2001b)	Northeastern China	826	49
Yang et al (2009)	Northeastern China	2719	163
Yan et al (1995)	Northeastern China	471	28
Xia et al (2007)	Northeastern China	281	19
Wang et al (2013)	Northeastern China	240	16
Wang et al (2009b)	Northeastern China	1002	70
Wang et al (2009a)	Northeastern China	909	45
Wang et al (2008)	Northeastern China	617	41
Wang et al (2005)	Northeastern China	298	15
Song et al (1994)	Northeastern China	610	12
Mi et al (2002)	Northeastern China	234	5
Lin (2008)	Northeastern China	218	18
Huang et al (2006)	Northeastern China	427	137
Geng et al (2010)	Northeastern China	545	59
Yang et al (2001a)	Northeastern China	1862	49
Yang et al (2009)	Northeastern China	2719	163
Li et al (2003a)	Northeastern China	297	22
Cai et al (1994)	Northeastern China	200	15
Yin et al (2008)	Northern China	268	81
Ye et al (1994)	Northern China	431	15
Yang et al (2017)	Northern China	140	7
Tian et al (2014)	Northern China	310	24
Feng et al (1994)	Northern China	1314	156
Xing et al (2002)	Northern China	477	13
Fan et al (2024)	Northern China	32	5
Chen et al (2016)	Northern China	549	25
Cai et al (2003)	Northern China	338	12
Dou et al (2015)	Northern China	801	41
Zhang et al (1993)	Northern China	2414	21
Zhang et al (1993)	Northern China	2460	21
Du et al (2005)	Northern China	30	4
Yang et al (1999)	Northern China	1211	76
Yang et al (1992)	Northern China	496	38
Yang et al (1996)	Northern China	702	27
Yan et al (1991)	Northern China	308	41
Ren et al (1992)	Northern China	63	13
Lu et al (1996)	Northern China	226	16
Li et al (2003b)	Northern China	1078	120
Li et al (2003c)	Northern China	1860	425
Jia et al (2002)	Northern China	657	36
Cao et al (1997)	Northern China	1049	54
Song et al (2012)	Northern China	905	54
Song et al (2003)	Northern China	284	15
Liu et al (2008)	Northern China	905	54
Zhang et al (1994)	Northwestern China	283	20
Zhang et al (1997b)	Northwestern China	1998	161
Yu et al (2009)	Northwestern China	522	57
Wang et al (2020)	Northwestern China	426	33
Liu et al (1994)	Northwestern China	446	33
Liu et al (2004)	Northwestern China	141	11
Liu et al (2005)	Northwestern China	703	41
Gong et al (1997)	Northwestern China	40	2
Liu et al (2000b)	Northwestern China	2869	241
Bai (1997)	Northwestern China	150	23
Yue and Shi (2009)	Northwestern China	1108	167
Ge et al (2008)	Northwestern China	1108	167
Zhang et al (2006)	Northwestern China	227	14
Liu et al (2006)	Northwestern China	196	7
Li et al (2010)	Northwestern China	194	13
Guan et al (2025)	Northwestern China	670	14
Zhao et al (2014)	Northwestern China	135	7
Yang et al (2024)	Northwestern China	795	110
Xie et al (1996)	Northwestern China	1055	105
Wu et al (2017)	Northwestern China	1500	62
Tian et al (2003)	Northwestern China	5577	750
Tan et al (2013)	Northwestern China	1406	16
Tan et al (2011)	Northwestern China	223	27
Sun et al (2016)	Northwestern China	215	23
Liu et al (2002)	Northwestern China	230	37
Li et al (2017)	Northwestern China	546	97
Hua et al (2002)	Northwestern China	190	16
Zhang et al (2011)	Northwestern China	68	4
Hua et al (1998)	Northwestern China	134	18
Tan et al (2007)	Northwestern China	3610	825
Guo et al (2000)	Southwestern China	2184	225
Feng et al (1993)	Southwestern China	1441	67
Chen et al (1999)	Southwestern China	1319	37
Lai et al (1995)	Southwestern China	259	5
Lai et al (1991)	Southwestern China	457	6
Zhuang et al (2009)	Southwestern China	1233	14
Wang et al (2003)	Southwestern China	1799	232
He and Tian (1995)	Southwestern China	324	9
Zhou et al (1991)	Southwestern China	1319	92
Li et al (1991)	Southwestern China	300	54
Zhang et al (1997a)	Southwestern China	136	2
Lin et al (2023)	Southwestern China	184	12
Ma et al (1994)	Southwestern China	202	24
Li et al (2000)	Southwestern China	233	8
Zhu et al (2020)	Western China	542	54
Zhu et al (2015)	Western China	900	50
Li et al (2020)	Western China	1334	60
Li et al (2018)	Western China	251	42
Zhang et al (2021)	Western China	1583	94
Wen et al (2021)	Western China	252	39
He et al (2021)	Western China	2311	62
Bian et al (2017)	Northeastern China	28	21
Bian et al (2017)	Northeastern China	28	6
Yin (2008)	Northern China	84	28
Li et al (2010)	Northwestern China	194	14
Zhang et al (1991)	Southwestern China	5	1

## Sheet: Human_Sampling_Period
Study	Sampling period	No. examined	No. positive
Zhou et al (1991)	1986–1995	1319	92
Zhang et al (1993)	1986–1995	2414	21
Zhang et al (1993)	1986–1995	2460	21
Zhang et al (1994)	1986–1995	283	20
Zhang et al (1997b)	1986–1995	1998	161
Zhang et al (1996)	1986–1995	2020	75
Ye et al (1994)	1986–1995	431	15
Yang et al (1999)	1986–1995	1211	76
Yang et al (1992)	1986–1995	496	38
Yang et al (1996)	1986–1995	702	27
Yan et al (1995)	1986–1995	471	28
Yan et al (1991)	1986–1995	308	41
Xie et al (1996)	1986–1995	1055	105
Xiao et al (1992)	1986–1995	316	13
Wu et al (1994)	1986–1995	4114	87
Wang et al (1991)	1986–1995	620	20
Wang et al (2003)	1986–1995	1799	232
Song et al (1994)	1986–1995	610	12
Shen et al (1994)	1986–1995	153	4
Ren et al (1992)	1986–1995	63	13
Mo et al (1994)	1986–1995	272	24
Lu et al (1996)	1986–1995	226	16
Liu et al (1994)	1986–1995	446	33
Liu et al (2004)	1986–1995	141	11
Liu et al (1997b)	1986–1995	257	16
Li et al (1991)	1986–1995	300	54
Li et al (1995)	1986–1995	70	2
Li et al (1994)	1986–1995	1963	124
Lai et al (1995)	1986–1995	259	5
Lai et al (1991)	1986–1995	457	6
Jia et al (1998)	1986–1995	827	97
Huang et al (1993)	1986–1995	438	15
Hu et al (1999)	1986–1995	484	11
Guo et al (2000)	1986–1995	2184	225
Guo et al (1994)	1986–1995	266	36
Feng et al (1993)	1986–1995	1441	67
Wang et al (1992)	1986–1995	1919	120
Tian et al (1997)	1986–1995	232	46
Liu et al (1997a)	1986–1995	257	16
Li et al (1998)	1986–1995	134	52
He and Tian (1995)	1986–1995	324	9
Cao et al (1997)	1986–1995	1049	54
Cai et al (1994)	1986–1995	200	15
Li et al (1996)	1986–1995	2104	35
Zhang et al (1996)	1986–1995	1078	36
Wang et al (2000)	1986–1995	1919	120
Pan et al (1991)	1986–1995	2579	47
Ai et al (1988)	1986–1995	1572	302
Zhuang et al (2009)	1996–2005	1233	14
Zhang et al (2006)	1996–2005	227	14
Yang (2001)	1996–2005	280	3
Xu (2000)	1996–2005	631	56
Wu et al (1997)	1996–2005	221	13
Wang et al (2008)	1996–2005	617	41
Wang et al (2005)	1996–2005	298	15
Tan et al (2011)	1996–2005	223	27
Sun et al (2005)	1996–2005	1201	145
Sun et al (2005)	1996–2005	4653	604
Sun et al (2005)	1996–2005	985	132
Sun et al (2005)	1996–2005	462	65
Sun et al (2005)	1996–2005	655	91
Song et al (2012)	1996–2005	905	54
Song et al (2003)	1996–2005	284	15
Mi et al (2002)	1996–2005	234	5
Li et al (2003a)	1996–2005	297	22
Long et al (1999)	1996–2005	155	10
Li et al (2003b)	1996–2005	1078	120
Huang et al (2001)	1996–2005	500	32
Huang et al (2000)	1996–2005	395	25
Huang et al (2006)	1996–2005	427	137
Hua et al (1999)	1996–2005	199	18
Hua et al (2002)	1996–2005	190	16
Gong et al (2005)	1996–2005	1636	47
Gong et al (1997)	1996–2005	40	2
Gao et al (2001)	1996–2005	205	48
Liu et al (2008)	1996–2005	905	54
Li et al (2000)	1996–2005	233	8
Hua et al (1998)	1996–2005	134	18
Chen et al (1999)	1996–2005	1319	37
Cai et al (2003)	1996–2005	338	12
Tan et al (2007)	1996–2005	230	67
Tan et al (2007)	1996–2005	87	15
Tan et al (2007)	1996–2005	215	44
Tan et al (2007)	1996–2005	229	85
Tan et al (2007)	1996–2005	1406	558
Zhu et al (2020)	2006–2015	542	54
Zhu et al (2015)	2006–2015	900	50
Zhao et al (2014)	2006–2015	135	7
Wang et al (2013)	2006–2015	240	16
Wang et al (2018)	2006–2015	588	21
Tian et al (2014)	2006–2015	310	24
Tan et al (2013)	2006–2015	1406	16
Liu et al (2005)	2006–2015	703	41
Liu et al (2008)	2006–2015	914	93
Li et al (2010)	2006–2015	194	13
Li et al (2020)	2006–2015	1334	60
Li et al (2018)	2006–2015	251	42
Li et al (2017)	2006–2015	546	97
Geng et al (2010)	2006–2015	545	59
Zhang et al (2011)	2006–2015	68	4
Fan et al (2024)	2006–2015	32	5
Chen et al (2016)	2006–2015	549	25
Zhang et al (2021)	2006–2015	1583	94
Ni et al (2014)	2006–2015	265	15
He et al (2021)	2006–2015	2311	62
Dou et al (2015)	2006–2015	801	41
Yang et al (2017)	2016–2025	140	7
Yang et al (2024)	2016–2025	795	110
Wu et al (2017)	2016–2025	1500	62
Wang et al (2020)	2016–2025	426	33
Lin et al (2023)	2016–2025	184	12
Wen et al (2021)	2016–2025	252	39
Ji et al (2024)	2016–2025	4269	1
Guan et al (2025)	2016–2025	670	14
Zhang et al (1991)	1986–1995	5	1
Bian et al (2017)	2006–2015	28	6
Bian et al (2017)	2006–2015	28	21

## Sheet: Human_Age
Study	Age	No. examined	No. positive
Zhou et al (1991)	<20 years	44	1
Yue and Shi (2009)	<20 years	226	21
Yu et al (2009)	<20 years	55	9
Yang et al (1996)	<20 years	45	4
Yang et al (2001b)	<20 years	317	12
Yan et al (1995)	<20 years	160	5
Xie et al (1996)	<20 years	378	26
Wang et al (2007)	<20 years	183	11
Tian et al (2003)	<20 years	119	18
Sun et al (2005)	<20 years	87	10
Song et al (2012)	<20 years	35	1
Liu et al (2005)	<20 years	102	4
Li et al (2003b)	<20 years	211	20
Li et al (1994)	<20 years	1057	61
Huang et al (2000)	<20 years	39	4
Guo et al (2000)	<20 years	816	95
Guo et al (1994)	<20 years	92	5
Du (1991)	<20 years	139	9
Cui et al (2007)	<20 years	57	5
Zhang et al (2001)	<20 years	41	2
Wang et al (1992)	<20 years	174	12
Chen et al (2016)	<20 years	99	2
Chen et al (1999)	<20 years	383	9
Ai et al (1987)	<20 years	821	18
Li et al (1996)	<20 years	147	3
Hao et al (2015)	<20 years	369	33
Ai et al (1994)	<20 years	142	35
Zhou et al (1991)	>50 years	102	5
Zhang et al (1997b)	>50 years	244	16
Yue and Shi (2009)	>50 years	149	28
Yu et al (2009)	>50 years	143	13
Yang et al (2017)	>50 years	114	13
Yang et al (1996)	>50 years	119	4
Yang et al (2001b)	>50 years	59	4
Yang et al (2024)	>50 years	482	62
Yan et al (1995)	>50 years	36	2
Xie et al (1996)	>50 years	71	8
Wang et al (2007)	>50 years	357	24
Tian et al (2003)	>50 years	727	69
Sun et al (2005)	>50 years	632	88
Song et al (2012)	>50 years	139	4
Liu et al (2005)	>50 years	76	8
Lin et al (2023)	>50 years	48	5
Li et al (2003b)	>50 years	60	11
Li et al (1994)	>50 years	154	12
Huang et al (2000)	>50 years	92	4
Guo et al (2000)	>50 years	302	34
Guo et al (1994)	>50 years	33	5
Gu et al (2014)	>50 years	152	49
Du (1991)	>50 years	54	6
Du et al (2012)	>50 years	63	7
Cui et al (2007)	>50 years	404	44
Zhang et al (2001)	>50 years	68	5
Xing et al (2002)	>50 years	145	1
Wang et al (1992)	>50 years	359	22
Chen et al (2016)	>50 years	228	13
Chen et al (1999)	>50 years	79	2
Ai et al (1987)	>50 years	185	10
Li et al (1996)	>50 years	321	5
Hao et al (2015)	>50 years	629	64
Ai et al (1994)	>50 years	52	19
Zhou et al (1991)	20–30 years	374	16
Yue and Shi (2009)	20–30 years	243	36
Yu et al (2009)	20–30 years	64	10
Yang et al (1996)	20–30 years	78	3
Yang et al (2001b)	20–30 years	165	10
Yan et al (1995)	20–30 years	102	8
Xie et al (1996)	20–30 years	325	32
Wang et al (2007)	20–30 years	536	31
Tian et al (2003)	20–30 years	1370	175
Zhang et al (2013)	20–30 years	34	3
Sun et al (2005)	20–30 years	956	126
Song et al (2012)	20–30 years	167	6
Liu et al (2004)	20–30 years	53	3
Liu et al (2005)	20–30 years	214	13
Lin et al (2023)	20–30 years	49	3
Li et al (2010)	20–30 years	326	1
Li et al (2003b)	20–30 years	511	51
Li et al (1994)	20–30 years	339	25
Huang et al (2000)	20–30 years	91	6
Guo et al (2000)	20–30 years	380	28
Guo et al (1994)	20–30 years	57	11
Gu et al (2014)	20–30 years	68	20
Du (1991)	20–30 years	127	15
Cui et al (2007)	20–30 years	41	4
Zhang et al (2001)	20–30 years	143	16
Wang et al (1992)	20–30 years	536	31
Chen et al (1999)	20–30 years	248	9
Ai et al (1987)	20–30 years	207	13
Li et al (1996)	20–30 years	508	11
Hao et al (2015)	20–30 years	583	62
Ai et al (1994)	20–30 years	89	21
Zhou et al (1991)	30–40 years	401	29
Yue and Shi (2009)	30–40 years	298	49
Yu et al (2009)	30–40 years	415	170
Yang et al (1996)	30–40 years	65	2
Yang et al (2001b)	30–40 years	154	11
Yang et al (2024)	30–40 years	93	15
Yan et al (1995)	30–40 years	95	7
Xie et al (1996)	30–40 years	179	18
Xiao et al (1992)	30–40 years	73	3
Wang et al (2007)	30–40 years	534	34
Tian et al (2003)	30–40 years	2094	290
Sun et al (2005)	30–40 years	3542	492
Song et al (2012)	30–40 years	249	12
Liu et al (2004)	30–40 years	51	5
Liu et al (2005)	30–40 years	128	7
Lin et al (2023)	30–40 years	32	2
Li et al (2010)	30–40 years	60	5
Li et al (2003b)	30–40 years	228	31
Li et al (1994)	30–40 years	230	13
Huang et al (2000)	30–40 years	111	10
Guo et al (2000)	30–40 years	415	43
Guo et al (1994)	30–40 years	50	6
Gu et al (2014)	30–40 years	126	46
Du (1991)	30–40 years	113	19
Cui et al (2007)	30–40 years	174	22
Zhang et al (2001)	30–40 years	118	13
Wang et al (1992)	30–40 years	534	33
Chen et al (1999)	30–40 years	327	11
Ai et al (1987)	30–40 years	199	13
Li et al (1996)	30–40 years	657	9
Hao et al (2015)	30–40 years	1258	137
Ai et al (1994)	30–40 years	30	7
Zhou et al (1991)	40–50 years	398	41
Yue and Shi (2009)	40–50 years	192	33
Yu et al (2009)	40–50 years	90	11
Yang et al (2001b)	40–50 years	131	12
Yang et al (2024)	40–50 years	186	28
Yan et al (1995)	40–50 years	78	6
Xie et al (1996)	40–50 years	102	21
Xiao et al (1992)	40–50 years	77	1
Xiao et al (1992)	40–50 years	126	9
Wang et al (2007)	40–50 years	324	21
Tian et al (2003)	40–50 years	1267	198
Sun et al (2005)	40–50 years	2739	321
Song et al (2012)	40–50 years	315	31
Liu et al (2005)	40–50 years	183	9
Li et al (2010)	40–50 years	62	3
Li et al (2010)	40–50 years	43	4
Li et al (2003b)	40–50 years	52	7
Li et al (1994)	40–50 years	183	13
Huang et al (2000)	40–50 years	62	1
Guo et al (2000)	40–50 years	271	25
Guo et al (1994)	40–50 years	34	9
Gu et al (2014)	40–50 years	137	51
Du (1991)	40–50 years	58	5
Du et al (2012)	40–50 years	39	5
Cui et al (2007)	40–50 years	256	36
Zhang et al (2001)	40–50 years	642	7
Xing et al (2002)	40–50 years	100	2
Wang et al (1992)	40–50 years	316	23
Chen et al (2016)	40–50 years	128	7
Chen et al (1999)	40–50 years	197	6
Ai et al (1987)	40–50 years	160	19
Li et al (1996)	40–50 years	471	7
Hao et al (2015)	40–50 years	830	83
Ai et al (1994)	40–50 years	68	19

## Sheet: Human_Sex
Study	Sex	No. examined	No. positive
Gong et al (2005)	Men	889	26
Li et al (2000)	Men	107	5
Chen et al (1999)	Men	665	21
Hua et al (1998)	Men	116	10
Tian et al (2014)	Men	127	10
Zhang et al (1993)	Men	1328	10
Lu et al (1996)	Men	148	10
Zhang et al (2013)	Men	74	10
Liu et al (2004)	Men	90	10
Zhang et al (1997b)	Men	1350	101
Chen et al (2016)	Men	235	11
Wang et al (2013)	Men	153	11
Wang et al (2013)	Men	87	5
Guo et al (2000)	Men	1076	111
Hua et al (2002)	Men	161	12
Yang et al (1996)	Men	362	13
Wang et al (2018)	Men	285	14
Ma et al (1994)	Men	125	15
Yan et al (1995)	Men	269	15
Wang et al (1994)	Men	146	16
Li et al (1996)	Men	974	17
Guo et al (1994)	Men	151	22
Liu et al (1994)	Men	272	24
Hao et al (2015)	Men	2271	243
Wen et al (2021)	Men	148	25
Zhang et al (2001)	Men	273	26
Zhang and Liang (1989)	Men	174	27
Liu et al (2005)	Men	411	27
Yang et al (2001b)	Men	440	27
Du (1991)	Men	257	29
Li et al (2020)	Men	771	29
Geng et al (2010)	Men	285	32
Song et al (2012)	Men	562	32
He et al (2021)	Men	1182	33
Ai et al (1987)	Men	765	33
Fang et al (2010)	Men	550	34
Yang et al (2024)	Men	346	37
Wu et al (2017)	Men	850	38
Yang et al (2017)	Men	36	4
Lin et al (2023)	Men	99	4
Gao et al (2001)	Men	134	40
Cai et al (2003)	Men	139	5
Xing et al (2002)	Men	185	5
Xie et al (1996)	Men	503	52
Gu et al (2003)	Men	131	53
Fan et al (2002)	Men	131	53
Cui et al (2007)	Men	420	54
Liu et al (2008)	Men	531	54
Xu (2000)	Men	607	54
Tian et al (1999b)	Men	229	59
Liu et al (1997b)	Men	116	6
Zhuang et al (2009)	Men	693	6
Feng et al (1994)	Men	625	63
Li et al (2003b)	Men	623	65
Du et al (2012)	Men	53	7
Zhou et al (1991)	Men	1044	71
Xiao et al (1992)	Men	200	8
Xiao et al (1992)	Men	118	5
Yue and Shi (2009)	Men	623	85
Zhang et al (1999)	Men	830	89
Cai et al (1994)	Men	130	9
Gu et al (2014)	Men	262	90
Zhu et al (2015)	Men	416	25
Gong et al (2005)	Women	733	21
Chen et al (1999)	Women	654	16
Zhang et al (2013)	Women	28	1
Liu et al (2004)	Women	51	1
Liu et al (1997b)	Women	141	10
Zhang et al (1993)	Women	1086	11
Guo et al (2000)	Women	1108	114
Yang et al (2017)	Women	104	13
Yan et al (1995)	Women	237	13
Zhang and Liang (1989)	Women	136	12
Hao et al (2015)	Women	1398	136
Wen et al (2021)	Women	104	14
Guo et al (1994)	Women	115	14
Tian et al (2014)	Women	183	14
Liu et al (2005)	Women	292	14
Chen et al (2016)	Women	314	14
Yang et al (1996)	Women	340	14
Li et al (1996)	Women	1130	18
Xu (2000)	Women	24	2
Zhang et al (1997a)	Women	98	2
Zhang et al (2001)	Women	229	20
Zhou et al (1991)	Women	275	21
Yang et al (2001b)	Women	386	21
Song et al (2012)	Women	343	22
Wu et al (2017)	Women	650	24
Du (1991)	Women	234	25
Geng et al (2010)	Women	260	27
He et al (2021)	Women	1129	29
Li et al (2020)	Women	563	31
Zhang et al (1999)	Women	332	33
Fang et al (2010)	Women	570	38
Liu et al (2008)	Women	383	39
Hua et al (2002)	Women	29	4
Ai et al (1987)	Women	807	40
Li et al (2003b)	Women	455	45
Xie et al (1996)	Women	552	53
Gu et al (2003)	Women	118	57
Fan et al (2002)	Women	118	57
Cui et al (2007)	Women	512	57
Cai et al (1994)	Women	70	6
Du et al (2012)	Women	73	6
Lu et al (1996)	Women	78	6
Zhang et al (1997b)	Women	648	60
Cai et al (2003)	Women	199	7
Wang et al (2018)	Women	303	7
Yang et al (2024)	Women	449	73
Gu et al (2014)	Women	236	79
Wang et al (1994)	Women	126	8
Xing et al (2002)	Women	292	8
Zhuang et al (2009)	Women	540	8
Gao et al (2001)	Women	71	8
Hua et al (1998)	Women	83	8
Lin et al (2023)	Women	85	8
Tian et al (1999b)	Women	90	8
Yue and Shi (2009)	Women	485	82
Liu et al (1994)	Women	174	9
Ma et al (1994)	Women	77	9
Feng et al (1994)	Women	689	93
Zhu et al (2015)	Women	483	25
Li et al (2000)	Women	126	3

## Sheet: Human_Season
Study	Season	No. examined	No. positive
Wang et al (1991)	Spring	620	20
Yan et al (1995)	Spring	471	28
Xu (2000)	Spring	631	56
Shen et al (1994)	Spring	153	4
Yang et al (1992)	Spring	496	38
Lu et al (1996)	Spring	226	16
He and Tian (1995)	Spring	324	9
Li et al (2003a)	Spring	297	22
Dou et al (2015)	Spring	801	41
Wu et al (2017)	Winter	1500	62
Wang and Sun (1990)	Winter	50	21
Huang et al (1993)	Autumn	438	15
Huang et al (2006)	Autumn	427	137
Yang (2001)	Autumn	280	3
Cai et al (2003)	Autumn	338	12
Zhu et al (2015)	Autumn	900	50
Li et al (2020)	Autumn	1334	60
Zhang et al (2021)	Autumn	1583	94
Ai et al (1988)	Summer	1572	302
Lai et al (1991)	Summer	457	6
Yan et al (1991)	Summer	308	41
Zhang et al (1993)	Summer	2414	21
Zhang et al (1993)	Summer	2460	21
Ren et al (1992)	Summer	63	13
Feng et al (1993)	Summer	1441	67
Li et al (1995)	Summer	70	2
Tian et al (1997)	Summer	232	46
Wu et al (1997)	Summer	221	13
Huang et al (2000)	Summer	395	25
Zhang et al (2011)	Summer	68	4
Ni et al (2014)	Summer	265	15
Chen et al (2016)	Summer	549	25
Zhao et al (2014)	Summer	135	7
Zhu et al (2020)	Summer	542	54
Wang et al (2020)	Summer	426	33
Li et al (2018)	Summer	251	42

## Sheet: Human_Tick_Bite_History
Study	Tick-bite history	No. examined	No. positive
Zhou et al (1991)	Not suffering	1319	92
Zhou et al (1990)	Not suffering	1319	92
Zhao et al (2014)	Not suffering	135	7
Zhang et al (1993)	Not suffering	2414	21
Zhang et al (1993)	Not suffering	2460	21
Zhang et al (1997a)	Not suffering	136	2
Yang et al (2017)	Not suffering	140	7
Wu et al (2017)	Not suffering	1500	62
Mi et al (2002)	Not suffering	234	5
Gong et al (1997)	Not suffering	40	2
Zhuang et al (2009)	Suffering	1233	14
Zhu et al (2020)	Suffering	542	54
Zhang et al (1994)	Suffering	283	20
Zhang et al (1997b)	Suffering	1998	161
Zhang et al (1996)	Suffering	2020	75
Zhang et al (1999)	Suffering	1192	122
Zhang et al (2006)	Suffering	227	14
Zhang and Liang (1989)	Suffering	310	40
Yue and Shi (2009)	Suffering	1108	167
Ye et al (1994)	Suffering	431	15
Yang et al (1999)	Suffering	1211	76
Yang et al (1992)	Suffering	496	38
Yang et al (2001b)	Suffering	826	49
Yang et al (2024)	Suffering	795	110
Yang (2001)	Suffering	280	3
Yan et al (1995)	Suffering	471	28
Yan et al (1991)	Suffering	308	41
Yan (2003)	Suffering	2270	110
Xu (2000)	Suffering	631	56
Xie et al (1996)	Suffering	1055	105
Wu et al (1994)	Suffering	4114	87
Wang et al (1991)	Suffering	620	20
Wang et al (2003)	Suffering	1799	232
Wang et al (2000)	Suffering	1919	120
Wang et al (2009b)	Suffering	1002	70
Wang et al (2009a)	Suffering	909	45
Wang et al (2008)	Suffering	617	41
Wang et al (2005)	Suffering	298	15
Wang et al (2020)	Suffering	426	33
Wang and Sun (1990)	Suffering	50	21
Tian et al (2003)	Suffering	5577	750
Tian et al (1999b)	Suffering	595	61
Zhang et al (2013)	Suffering	102	11
Tian et al (2014)	Suffering	310	24
Tan et al (2013)	Suffering	1406	16
Tan et al (2011)	Suffering	223	27
Sun et al (2016)	Suffering	215	23
Sun et al (2005)	Suffering	7956	1037
Song et al (1994)	Suffering	610	12
Song et al (2012)	Suffering	905	54
Song et al (2003)	Suffering	284	15
Mo et al (1994)	Suffering	272	24
Lv et al (1997)	Suffering	530	38
Li et al (2003a)	Suffering	297	22
Liu et al (2004)	Suffering	141	11
Liu et al (2005)	Suffering	703	41
Liu et al (2000a)	Suffering	795	50
Liu et al (2008)	Suffering	914	93
Li et al (1991)	Suffering	300	54
Jia et al (2002)	Suffering	657	36
Jia et al (1998)	Suffering	827	97
Huang et al (2006)	Suffering	427	137
Hu et al (1999)	Suffering	484	11
Gu et al (2003)	Suffering	249	110
Gu et al (2014)	Suffering	498	169
Gong et al (2005)	Suffering	1636	47
Geng et al (2010)	Suffering	545	59
Ge et al (2008)	Suffering	1108	167
Gao et al (2001)	Suffering	205	48
Feng et al (1993)	Suffering	1441	67
Fan et al (2002)	Suffering	249	110
Du (1991)	Suffering	491	54
Dong et al (2007)	Suffering	96	70
Cui et al (2007)	Suffering	932	111
Zhang et al (2011)	Suffering	68	4
Wang et al (1992)	Suffering	1919	120
Wang et al (1994)	Suffering	272	24
Liu et al (2000b)	Suffering	2869	241
Liu et al (2008)	Suffering	905	54
Liu et al (1997a)	Suffering	257	16
Li et al (2000)	Suffering	233	8
Li et al (1999)	Suffering	138	55
Li et al (1998)	Suffering	134	52
Hua et al (1998)	Suffering	134	18
He and Tian (1995)	Suffering	324	9
Chen et al (1999)	Suffering	1319	37
Cao et al (1997)	Suffering	1049	54
Cai et al (2003)	Suffering	338	12
Cai et al (1994)	Suffering	200	15
Bai (1997)	Suffering	150	23
Ai et al (1987)	Suffering	1572	73
Yang et al (2001a)	Suffering	1862	49
Yang et al (2009)	Suffering	2719	163
Wang et al (2004)	Suffering	30	5
Li et al (1996)	Suffering	2104	35
Zhang et al (1996)	Suffering	1078	36
Tan et al (2007)	Suffering	3610	825
Liu et al (2011)	Suffering	398	82
Zhang et al (2015)	Suffering	94	12
Zhang et al (2021)	Suffering	1583	94
Wen et al (2021)	Suffering	252	39
Wang et al (2000)	Suffering	1919	120
Pan et al (1991)	Suffering	2579	47
Ni et al (2014)	Suffering	265	15
Liu et al (2013)	Suffering	451	159
Ai et al (1994)	Suffering	381	101
Ai et al (1988)	Suffering	1572	302
Yin et al (2008)	Not suffering	268	81
Li et al (2010)	Not suffering	194	14
Bian et al (2017)	Suffering	28	21
Bian et al (2017)	Suffering	28	6

## Sheet: Human_Exposure_Risk
Study	Exposure risk	No. examined	No. positive
Zhuang et al (2009)	Low	1233	14
Zhu et al (2020)	Low	542	54
Zhou et al (1991)	Low	1319	92
Yang et al (2017)	Low	140	7
Yang et al (1996)	Low	702	27
Xiao et al (1992)	Low	316	13
Wu et al (1991)	Low	480	4
Song et al (1994)	Low	610	12
Ren et al (1992)	Low	63	13
Liu et al (2004)	Low	141	11
Liu et al (2006)	Low	196	7
Li et al (2010)	Low	194	13
Li et al (2003c)	Low	1860	425
Li et al (2017)	Low	546	97
Lai et al (1995)	Low	259	5
Geng et al (2010)	Low	545	59
Fan et al (2002)	Low	249	110
Zhang et al (1994)	High	283	20
Zhang et al (1997b)	High	1998	161
Zhang et al (1996)	High	2020	75
Zhang et al (1992)	High	92	31
Zhang et al (1999)	High	1192	122
Zhang et al (2006)	High	227	14
Zhang and Liang (1989)	High	310	40
Zhang et al (1997a)	High	136	2
Zhang et al (1998)	High	459	12
Yue and Shi (2009)	High	1108	167
Ye et al (1994)	High	431	15
Yang et al (1999)	High	1211	76
Yang et al (1992)	High	496	38
Yang et al (2001b)	High	826	49
Yang et al (2024)	High	795	110
Yang (2001)	High	280	3
Yan et al (1995)	High	471	28
Yan et al (1991)	High	308	41
Yan (2003)	High	2270	110
Yan (2000)	High	2614	192
Xu (2000)	High	631	56
Xie et al (1996)	High	1055	105
Wu et al (1994)	High	4114	87
Wang et al (1991)	High	620	20
Wang et al (2003)	High	1799	232
Wang et al (2000)	High	1919	120
Wang et al (2009b)	High	1002	70
Wang et al (2009a)	High	909	45
Wang et al (2008)	High	617	41
Wang et al (2020)	High	426	33
Wang and Sun (1990)	High	50	21
Tian et al (2003)	High	5577	750
Tian et al (1999b)	High	595	61
Tian et al (2014)	High	310	24
Tan et al (2011)	High	223	27
Sun et al (2016)	High	215	23
Sun et al (2005)	High	7956	1037
Song et al (2012)	High	905	54
Song et al (2003)	High	284	15
Mo et al (1994)	High	272	24
Lv et al (1997)	High	530	38
Li et al (2003a)	High	297	22
Long et al (1999)	High	155	10
Liu et al (1994)	High	446	33
Liu et al (2002)	High	230	37
Liu et al (2000a)	High	795	50
Liu et al (2008)	High	914	93
Lin et al (2023)	High	184	12
Lin (2008)	High	218	18
Li et al (2003b)	High	1078	120
Li et al (1991)	High	300	54
Li et al (1995)	High	70	2
Li et al (2020)	High	1334	60
Li et al (2018)	High	251	42
Li et al (1994)	High	1963	124
Jia et al (1998)	High	827	97
Huang et al (1993)	High	438	15
Huang et al (2006)	High	427	137
Hua et al (1999)	High	199	18
Hu et al (1999)	High	484	11
Gu et al (2003)	High	249	110
Gu et al (2014)	High	498	169
Gong et al (2005)	High	1636	47
Ge et al (2008)	High	1108	167
Gao et al (2001)	High	205	48
Feng et al (1994)	High	1314	156
Feng et al (1993)	High	1441	67
Fang et al (2010)	High	1120	72
Du (1991)	High	491	54
Dong et al (2007)	High	96	70
Cui et al (2007)	High	932	111
Xing et al (2002)	High	477	13
Wang et al (1992)	High	1919	120
Wang et al (1994)	High	272	24
Tian et al (1997)	High	232	46
Liu et al (2008)	High	905	54
Liu et al (1997a)	High	257	16
Li et al (1999)	High	138	55
Hua et al (1998)	High	134	18
Yang et al (2001a)	High	1862	49
Yang et al (2009)	High	2719	163
Li et al (1996)	High	2104	35
Wang et al (2000)	High	1919	120
Pan et al (1991)	High	2579	47
Ai et al (1994)	High	381	101
Ai et al (1988)	High	1572	302
Zhou et al (1990)	Moderate	1319	92
Zhao et al (2014)	Moderate	135	7
Zhang et al (1993)	Moderate	2414	21
Zhang et al (1993)	Moderate	2460	21
Xia et al (2007)	Moderate	281	19
Wu et al (1997)	Moderate	221	13
Wang et al (2005)	Moderate	298	15
Zhang et al (2013)	Moderate	102	11
Tan et al (2013)	Moderate	1406	16
Liu et al (1997b)	Moderate	257	16
Huang et al (2000)	Moderate	395	25
Zhang et al (2011)	Moderate	68	4
Yin et al (2008)	Low	268	81
Li et al (2010)	Low	194	14
Yin (2008)	High	84	28
Bian et al (2017)	Moderate	28	6

## Sheet: Human_Residence
Study	Residence	No. examined	No. positive
Zhu et al (2020)	Urban	542	54
Ye et al (2007)	Urban	239	5
Yang et al (2017)	Urban	140	7
Yang et al (1996)	Urban	702	27
Wu et al (2017)	Urban	1500	62
Wu et al (1991)	Urban	480	4
Wang et al (2005)	Urban	298	15
Mi et al (2002)	Urban	234	5
Lu et al (1996)	Urban	226	16
Liu et al (2004)	Urban	141	11
Li et al (2003c)	Urban	1860	425
Li et al (2017)	Urban	546	97
Lai et al (1995)	Urban	259	5
Huang et al (2001)	Urban	500	32
Zhou et al (1990)	Rural	1319	92
Zhang et al (1993)	Rural	2414	21
Zhang et al (1994)	Rural	283	20
Zhang et al (1997b)	Rural	1998	161
Zhang et al (1996)	Rural	2020	75
Zhang et al (1992)	Rural	92	31
Zhang et al (1999)	Rural	1192	122
Zhang et al (2006)	Rural	227	14
Zhang and Liang (1989)	Rural	310	40
Zhang et al (1997a)	Rural	136	2
Yue and Shi (2009)	Rural	1108	167
Ye et al (1994)	Rural	431	15
Yang et al (1999)	Rural	1211	76
Yang et al (1992)	Rural	496	38
Yang et al (2001b)	Rural	826	49
Yang et al (2024)	Rural	795	110
Yang (2001)	Rural	280	3
Yan et al (1991)	Rural	308	41
Yan (2003)	Rural	2270	110
Xu (2000)	Rural	631	56
Xie et al (1996)	Rural	1055	105
Wu et al (1994)	Rural	4114	87
Wang et al (1991)	Rural	620	20
Wang et al (2003)	Rural	1799	232
Wang et al (2000)	Rural	1919	120
Wang et al (2009b)	Rural	1002	70
Wang et al (2009a)	Rural	909	45
Wang et al (2008)	Rural	617	41
Wang et al (2020)	Rural	426	33
Wang and Sun (1990)	Rural	50	21
Tian et al (2003)	Rural	5577	750
Tian et al (1999b)	Rural	595	61
Zhang et al (2013)	Rural	102	11
Tian et al (2014)	Rural	310	24
Tan et al (2013)	Rural	1406	16
Tan et al (2011)	Rural	223	27
Sun et al (2016)	Rural	215	23
Sun et al (2005)	Rural	7956	1037
Song et al (1994)	Rural	610	12
Song et al (2012)	Rural	905	54
Song et al (2003)	Rural	284	15
Shen et al (1994)	Rural	153	4
Mo et al (1994)	Rural	272	24
Lv et al (1997)	Rural	530	38
Li et al (2003a)	Rural	297	22
Liu et al (2005)	Rural	703	41
Liu et al (2000a)	Rural	795	50
Liu et al (2008)	Rural	914	93
Li et al (2010)	Rural	194	13
Li et al (2003b)	Rural	1078	120
Li et al (1991)	Rural	300	54
Li et al (1995)	Rural	70	2
Li et al (2020)	Rural	1334	60
Lai et al (1991)	Rural	457	6
Jia et al (2002)	Rural	657	36
Jia et al (1998)	Rural	827	97
Huang et al (1993)	Rural	438	15
Huang et al (2006)	Rural	427	137
Hua et al (1999)	Rural	199	18
Hu et al (1999)	Rural	484	11
Gu et al (2003)	Rural	249	110
Gu et al (2014)	Rural	498	169
Gong et al (2005)	Rural	1636	47
Gong et al (1997)	Rural	40	2
Geng et al (2010)	Rural	545	59
Ge et al (2008)	Rural	1108	167
Gao et al (2001)	Rural	205	48
Feng et al (1993)	Rural	1441	67
Fang et al (2010)	Rural	1120	72
Du (1991)	Rural	491	54
Dong et al (2007)	Rural	96	70
Cui et al (2007)	Rural	932	111
Zhang et al (2011)	Rural	68	4
Xing et al (2002)	Rural	477	13
Wang et al (1992)	Rural	1919	120
Wang et al (1994)	Rural	272	24
Tian et al (1997)	Rural	232	46
Liu et al (2008)	Rural	905	54
Li et al (2000)	Rural	233	8
Chen et al (1999)	Rural	1319	37
Cao et al (1997)	Rural	1049	54
Cai et al (2003)	Rural	338	12
Cai et al (1994)	Rural	200	15
Bai (1997)	Rural	150	23
Ai et al (1987)	Rural	1572	73
Tian et al (1999a)	Rural	102	39
Yang et al (2001a)	Rural	1862	49
Wen et al (2021)	Rural	252	39
Wang et al (2000)	Rural	1919	120
Pan et al (1991)	Rural	2579	47
Ni et al (2014)	Rural	265	15
Liu et al (2013)	Rural	451	159
Guan et al (2025)	Rural	670	14
Dou et al (2015)	Rural	801	41
Ai et al (1994)	Rural	381	101
Ai et al (1988)	Rural	1572	302
Zhang et al (1993)	Rural	2460	21
Zhuang et al (2009)	Rural	1233	14
Yu et al (2009)	Rural	522	57
Zhou et al (1991)	Rural	1319	92
Yin et al (2008)	Urban	268	81
Li et al (2010)	Urban	194	14
Bian et al (2017)	Rural	28	21
Bian et al (2017)	Rural	28	6
Zhang et al (1991)	Rural	5	1

[truncated: 9 more sheets: Human_Antibody_Type, Human_Reported_Genospecies, Human_Detection_Method, Tick_Summary, Tick_Geographical_Region, Tick_Sampling_Period, Tick_Reported_Genospecies, Tick_Tick_Species, Tick_Table_S2_Summary]
